# Supplementary material for: A Comparative Study on the Performance of GSCA and CSA in Parameter Recovery for Structural Equation Models With Ordinal Observed Variables
Source: Front Psychol. 2018 Dec 5;9:2461. doi: 10.3389/fpsyg.2018.02461 (PMC6290040; doi:10.3389/fpsyg.2018.02461)
Supplement: Supplementary file 1 [file Table_1.XLSX]

## Sheet: glossary
	Glossary of terms
	Simulation condition names
	Estimators: the method of estimation for the proposed latent variable structural model.
	Sample: the number of observations sampled from the population distribution for the analysis.
	Distribution: the population distribution type for the manifest indicators.
	Categories: the number of discrete categories in the manifest indicators.
	Misspecification: indicates the presence or absence of the structural model misspecification.
	Simulation condition values
	Estimators:
	· ML - maximum likelihood estimation for covariance structure analysis models with continuous manifest indicators.
	· WLSMV - weighted least squares estimation for covariance structure analysis models with categorical indicators.
	· ALS - alternating least squares estimation for generalized structural components analysis.
	Sample:
	· 50
	· 100
	· 200
	· 500
	· 1000
	Distribution:
	· Slight Asymmetry - the population distribution specified with a small skew
	· Moderate Asymmetry - the population distribution specified with a larger skew
	· Bipolar - the population distribution specified to be skewed toward the tails
	Categories:
	· 4
	· 5
	· 6
	· 7
	Misspecification:
	· Mis – indicates the presence of structural model misspecification. The estimated model omits several structural paths that are present in the data-generating model.
	· No mis – indicates the absence of structural model misspecification. The estimated model is specified in the same fashion as the data-generating model.
	Outcome measures
	RMSEa - Average Root Mean Square Error is a measure of the discrepancy between the estimated parameter and the true parameter in the population. It was used to evaluate both the bias and the noise of the estimates of the path and loading coefficients.
	RBa – Average Percent Relative Bias is a measure of the difference between the true population parameter and the estimated parameter expressed in the metric of the population parameter. This measure was used to evaluate the percentage to which the estimated value over or under-represented the population parameter.

## Sheet: csa_gsca-Results
Estimator	Sample	Categories	Distribution	Misspecification	RMSEa_coef	RMSEa_load	RBa_coef	RBa_load		Estimator	Sample	Categories	Distribution	Misspecification	RMSEa_coef	RMSEa_load	RBa_coef	RBa_load
ML	100	4C	Bipolar	mis	0.058	0.013	25.384	-11.117		ML	100	4C	Bipolar	no mis	0.129	0.013	-10.51	-10.476
ML	100	5C	Bipolar	mis	0.057	0.013	25.335	-10.625		ML	100	5C	Bipolar	no mis	0.106	0.012	-8.429	-9.998
ML	100	6C	Bipolar	mis	0.056	0.012	25.259	-9.73		ML	100	6C	Bipolar	no mis	0.099	0.011	-7.963	-9.091
ML	100	7C	Bipolar	mis	0.054	0.011	25.154	-8.471		ML	100	7C	Bipolar	no mis	0.102	0.01	-6.396	-7.87
Estimator	Sample	Categories	Distribution	Misspecification	RMSEa_coef	RMSEa_load	RBa_coef	RBa_load		Estimator	Sample	Categories	Distribution	Misspecification	RMSEa_coef	RMSEa_load	RBa_coef	RBa_load
WLSMV	100	4C	Bipolar	mis	0.075	0.011	30.598	-1.111		WLSMV	100	4C	Bipolar	no mis	0.196	0.01	-11.102	0.275
WLSMV	100	5C	Bipolar	mis	0.072	0.009	31.183	-1.031		WLSMV	100	5C	Bipolar	no mis	0.2	0.009	-10.304	0.275
WLSMV	100	6C	Bipolar	mis	0.071	0.009	31.309	-1.169		WLSMV	100	6C	Bipolar	no mis	0.171	0.009	-9.156	0.179
WLSMV	100	7C	Bipolar	mis	0.07	0.01	30.087	-1.457		WLSMV	100	7C	Bipolar	no mis	0.118	0.008	-5.398	0.067
Estimator	Sample	Categories	Distribution	Misspecification	RMSEa_coef	RMSEa_load	RBa_coef	RBa_load		Estimator	Sample	Categories	Distribution	Misspecification	RMSEa_coef	RMSEa_load	RBa_coef	RBa_load
ML	100	4C	Moderate Asymmetry	mis	0.06	0.017	23.489	-12.417		ML	100	4C	Moderate Asymmetry	no mis	0.118	0.017	-4.589	-11.791
ML	100	5C	Moderate Asymmetry	mis	0.06	0.016	24.416	-11.187		ML	100	5C	Moderate Asymmetry	no mis	0.137	0.015	-3.779	-10.536
ML	100	6C	Moderate Asymmetry	mis	0.057	0.013	24.049	-9.329		ML	100	6C	Moderate Asymmetry	no mis	0.1	0.013	-3.712	-8.693
ML	100	7C	Moderate Asymmetry	mis	0.058	0.014	23.807	-9.442		ML	100	7C	Moderate Asymmetry	no mis	0.126	0.013	-5.24	-8.883
Estimator	Sample	Categories	Distribution	Misspecification	RMSEa_coef	RMSEa_load	RBa_coef	RBa_load		Estimator	Sample	Categories	Distribution	Misspecification	RMSEa_coef	RMSEa_load	RBa_coef	RBa_load
WLSMV	100	4C	Moderate Asymmetry	mis	0.079	0.013	30.375	-0.803		WLSMV	100	4C	Moderate Asymmetry	no mis	0.33	0.011	-9.059	0.756
WLSMV	100	5C	Moderate Asymmetry	mis	0.072	0.009	31.389	-0.25		WLSMV	100	5C	Moderate Asymmetry	no mis	0.127	0.009	-9.717	0.955
WLSMV	100	6C	Moderate Asymmetry	mis	0.071	0.009	31.766	-0.442		WLSMV	100	6C	Moderate Asymmetry	no mis	0.15	0.009	-4.345	0.804
WLSMV	100	7C	Moderate Asymmetry	mis	0.069	0.008	31.713	-0.452		WLSMV	100	7C	Moderate Asymmetry	no mis	0.129	0.008	-11.943	0.902
Estimator	Sample	Categories	Distribution	Misspecification	RMSEa_coef	RMSEa_load	RBa_coef	RBa_load		Estimator	Sample	Categories	Distribution	Misspecification	RMSEa_coef	RMSEa_load	RBa_coef	RBa_load
ML	100	4C	Slight Asymmetry	mis	0.059	0.014	26.111	-10.884		ML	100	4C	Slight Asymmetry	no mis	0.111	0.013	-2.299	-10.159
ML	100	5C	Slight Asymmetry	mis	0.053	0.01	25.905	-7.708		ML	100	5C	Slight Asymmetry	no mis	0.082	0.01	-5.796	-7.12
ML	100	6C	Slight Asymmetry	mis	0.052	0.01	25.87	-6.759		ML	100	6C	Slight Asymmetry	no mis	0.093	0.009	-2.116	-6.161
ML	100	7C	Slight Asymmetry	mis	0.052	0.009	25.77	-6.161		ML	100	7C	Slight Asymmetry	no mis	0.075	0.009	-3.058	-5.517
Estimator	Sample	Categories	Distribution	Misspecification	RMSEa_coef	RMSEa_load	RBa_coef	RBa_load		Estimator	Sample	Categories	Distribution	Misspecification	RMSEa_coef	RMSEa_load	RBa_coef	RBa_load
WLSMV	100	4C	Slight Asymmetry	mis	0.075	0.011	30.291	-0.909		WLSMV	100	4C	Slight Asymmetry	no mis	0.222	0.01	-4.329	0.767
WLSMV	100	5C	Slight Asymmetry	mis	0.073	0.008	31.567	-0.378		WLSMV	100	5C	Slight Asymmetry	no mis	0.087	0.008	-4.467	1.081
WLSMV	100	6C	Slight Asymmetry	mis	0.065	0.008	31.2	-0.465		WLSMV	100	6C	Slight Asymmetry	no mis	0.107	0.008	-6.421	0.893
WLSMV	100	7C	Slight Asymmetry	mis	0.066	0.007	31.65	-0.495		WLSMV	100	7C	Slight Asymmetry	no mis	0.087	0.007	-3.537	0.979
Estimator	Sample	Categories	Distribution	Misspecification	RMSEa_coef	RMSEa_load	RBa_coef	RBa_load		Estimator	Sample	Categories	Distribution	Misspecification	RMSEa_coef	RMSEa_load	RBa_coef	RBa_load
ML	100	4C	Symmetry	mis	0.054	0.01	26.415	-7.869		ML	100	4C	Symmetry	no mis	0.087	0.009	-4.023	-7.208
ML	100	5C	Symmetry	mis	0.049	0.008	26.192	-5.202		ML	100	5C	Symmetry	no mis	0.068	0.007	-5.706	-4.618
ML	100	6C	Symmetry	mis	0.048	0.007	25.98	-4.09		ML	100	6C	Symmetry	no mis	0.076	0.007	-4.816	-3.58
ML	100	7C	Symmetry	mis	0.048	0.007	26.004	-3.285		ML	100	7C	Symmetry	no mis	0.064	0.006	-3.236	-2.752
Estimator	Sample	Categories	Distribution	Misspecification	RMSEa_coef	RMSEa_load	RBa_coef	RBa_load		Estimator	Sample	Categories	Distribution	Misspecification	RMSEa_coef	RMSEa_load	RBa_coef	RBa_load
WLSMV	100	4C	Symmetry	mis	0.074	0.01	30.443	-1.134		WLSMV	100	4C	Symmetry	no mis	0.113	0.009	-4.097	0.469
WLSMV	100	5C	Symmetry	mis	0.07	0.01	30.342	-1.365		WLSMV	100	5C	Symmetry	no mis	0.097	0.008	-4.103	0.312
WLSMV	100	6C	Symmetry	mis	0.066	0.008	30.61	-0.91		WLSMV	100	6C	Symmetry	no mis	0.081	0.007	-4.622	0.57
WLSMV	100	7C	Symmetry	mis	0.067	0.009	31.101	-1.219		WLSMV	100	7C	Symmetry	no mis	0.073	0.007	-2.529	0.564
Estimator	Sample	Categories	Distribution	Misspecification	RMSEa_coef	RMSEa_load	RBa_coef	RBa_load		Estimator	Sample	Categories	Distribution	Misspecification	RMSEa_coef	RMSEa_load	RBa_coef	RBa_load
ML	200	4C	Bipolar	mis	0.045	0.009	25.953	-11.092		ML	200	4C	Bipolar	no mis	0.042	0.008	-2.848	-10.477
ML	200	5C	Bipolar	mis	0.044	0.009	25.753	-10.583		ML	200	5C	Bipolar	no mis	0.051	0.008	-3.258	-9.979
ML	200	6C	Bipolar	mis	0.044	0.008	25.779	-9.696		ML	200	6C	Bipolar	no mis	0.037	0.007	-2.767	-9.103
ML	200	7C	Bipolar	mis	0.043	0.007	25.712	-8.428		ML	200	7C	Bipolar	no mis	0.036	0.006	-3.263	-7.855
Estimator	Sample	Categories	Distribution	Misspecification	RMSEa_coef	RMSEa_load	RBa_coef	RBa_load		Estimator	Sample	Categories	Distribution	Misspecification	RMSEa_coef	RMSEa_load	RBa_coef	RBa_load
WLSMV	200	4C	Bipolar	mis	0.06	0.005	31.404	-1.415		WLSMV	200	4C	Bipolar	no mis	0.045	0.005	-1.63	0.034
WLSMV	200	5C	Bipolar	mis	0.059	0.005	31.343	-1.434		WLSMV	200	5C	Bipolar	no mis	0.048	0.005	-1.154	0.003
WLSMV	200	6C	Bipolar	mis	0.059	0.005	31.412	-1.443		WLSMV	200	6C	Bipolar	no mis	0.077	0.004	-1.143	0.011
WLSMV	200	7C	Bipolar	mis	0.058	0.004	31.334	-1.476		WLSMV	200	7C	Bipolar	no mis	0.045	0.004	-1.114	-0.026
Estimator	Sample	Categories	Distribution	Misspecification	RMSEa_coef	RMSEa_load	RBa_coef	RBa_load		Estimator	Sample	Categories	Distribution	Misspecification	RMSEa_coef	RMSEa_load	RBa_coef	RBa_load
ML	200	4C	Moderate Asymmetry	mis	0.044	0.011	24.763	-12.292		ML	200	4C	Moderate Asymmetry	no mis	0.053	0.011	-2.191	-11.688
ML	200	5C	Moderate Asymmetry	mis	0.048	0.01	25.487	-10.978		ML	200	5C	Moderate Asymmetry	no mis	0.063	0.009	-1.418	-10.382
ML	200	6C	Moderate Asymmetry	mis	0.043	0.008	24.976	-9.208		ML	200	6C	Moderate Asymmetry	no mis	0.052	0.008	-2.24	-8.634
ML	200	7C	Moderate Asymmetry	mis	0.043	0.008	24.742	-9.262		ML	200	7C	Moderate Asymmetry	no mis	0.044	0.008	-3.006	-8.703
Estimator	Sample	Categories	Distribution	Misspecification	RMSEa_coef	RMSEa_load	RBa_coef	RBa_load		Estimator	Sample	Categories	Distribution	Misspecification	RMSEa_coef	RMSEa_load	RBa_coef	RBa_load
WLSMV	200	4C	Moderate Asymmetry	mis	0.063	0.007	31.171	-1.391		WLSMV	200	4C	Moderate Asymmetry	no mis	0.076	0.005	-0.818	0.182
WLSMV	200	5C	Moderate Asymmetry	mis	0.06	0.005	31.519	-1.36		WLSMV	200	5C	Moderate Asymmetry	no mis	0.062	0.005	-0.719	0.123
WLSMV	200	6C	Moderate Asymmetry	mis	0.062	0.007	30.85	-1.673		WLSMV	200	6C	Moderate Asymmetry	no mis	0.063	0.004	-0.202	0.03
WLSMV	200	7C	Moderate Asymmetry	mis	0.06	0.006	31.06	-1.588		WLSMV	200	7C	Moderate Asymmetry	no mis	0.06	0.004	-0.907	0.016
Estimator	Sample	Categories	Distribution	Misspecification	RMSEa_coef	RMSEa_load	RBa_coef	RBa_load		Estimator	Sample	Categories	Distribution	Misspecification	RMSEa_coef	RMSEa_load	RBa_coef	RBa_load
ML	200	4C	Slight Asymmetry	mis	0.045	0.009	26.728	-10.607		ML	200	4C	Slight Asymmetry	no mis	0.046	0.008	-0.826	-9.986
ML	200	5C	Slight Asymmetry	mis	0.043	0.006	26.418	-7.481		ML	200	5C	Slight Asymmetry	no mis	0.033	0.006	-1.728	-6.902
ML	200	6C	Slight Asymmetry	mis	0.042	0.005	26.27	-6.562		ML	200	6C	Slight Asymmetry	no mis	0.032	0.005	-0.552	-5.987
ML	200	7C	Slight Asymmetry	mis	0.042	0.005	26.331	-5.965		ML	200	7C	Slight Asymmetry	no mis	0.031	0.005	-1.204	-5.397
Estimator	Sample	Categories	Distribution	Misspecification	RMSEa_coef	RMSEa_load	RBa_coef	RBa_load		Estimator	Sample	Categories	Distribution	Misspecification	RMSEa_coef	RMSEa_load	RBa_coef	RBa_load
WLSMV	200	4C	Slight Asymmetry	mis	0.06	0.005	31.506	-1.267		WLSMV	200	4C	Slight Asymmetry	no mis	0.08	0.005	1.714	0.231
WLSMV	200	5C	Slight Asymmetry	mis	0.058	0.004	31.435	-1.356		WLSMV	200	5C	Slight Asymmetry	no mis	0.031	0.004	-0.245	0.135
WLSMV	200	6C	Slight Asymmetry	mis	0.057	0.004	31.192	-1.405		WLSMV	200	6C	Slight Asymmetry	no mis	0.03	0.004	-0.038	0.079
WLSMV	200	7C	Slight Asymmetry	mis	0.057	0.005	31.186	-1.44		WLSMV	200	7C	Slight Asymmetry	no mis	0.026	0.004	-0.16	0.092
Estimator	Sample	Categories	Distribution	Misspecification	RMSEa_coef	RMSEa_load	RBa_coef	RBa_load		Estimator	Sample	Categories	Distribution	Misspecification	RMSEa_coef	RMSEa_load	RBa_coef	RBa_load
ML	200	4C	Symmetry	mis	0.043	0.006	26.907	-7.727		ML	200	4C	Symmetry	no mis	0.029	0.005	-0.125	-7.106
ML	200	5C	Symmetry	mis	0.042	0.004	26.695	-5.089		ML	200	5C	Symmetry	no mis	0.024	0.004	-0.736	-4.526
ML	200	6C	Symmetry	mis	0.041	0.004	26.649	-3.937		ML	200	6C	Symmetry	no mis	0.022	0.003	-0.097	-3.378
ML	200	7C	Symmetry	mis	0.041	0.003	26.5	-3.127		ML	200	7C	Symmetry	no mis	0.024	0.003	-0.13	-2.601
Estimator	Sample	Categories	Distribution	Misspecification	RMSEa_coef	RMSEa_load	RBa_coef	RBa_load		Estimator	Sample	Categories	Distribution	Misspecification	RMSEa_coef	RMSEa_load	RBa_coef	RBa_load
WLSMV	200	4C	Symmetry	mis	0.058	0.004	31.303	-1.36		WLSMV	200	4C	Symmetry	no mis	0.032	0.004	0.25	0.154
WLSMV	200	5C	Symmetry	mis	0.057	0.004	31.31	-1.364		WLSMV	200	5C	Symmetry	no mis	0.027	0.004	-0.176	0.116
WLSMV	200	6C	Symmetry	mis	0.056	0.004	31.322	-1.485		WLSMV	200	6C	Symmetry	no mis	0.025	0.003	0.395	0.003
WLSMV	200	7C	Symmetry	mis	0.056	0.004	31.279	-1.483		WLSMV	200	7C	Symmetry	no mis	0.025	0.003	0.476	-0.021
Estimator	Sample	Categories	Distribution	Misspecification	RMSEa_coef	RMSEa_load	RBa_coef	RBa_load		Estimator	Sample	Categories	Distribution	Misspecification	RMSEa_coef	RMSEa_load	RBa_coef	RBa_load
ML	500	4C	Bipolar	mis	0.038	0.007	25.865	-10.928		ML	500	4C	Bipolar	no mis	0.01	0.006	-2.14	-10.29
ML	500	5C	Bipolar	mis	0.038	0.006	25.742	-10.415		ML	500	5C	Bipolar	no mis	0.01	0.006	-2.008	-9.784
ML	500	6C	Bipolar	mis	0.038	0.005	25.718	-9.55		ML	500	6C	Bipolar	no mis	0.01	0.005	-1.974	-8.928
ML	500	7C	Bipolar	mis	0.037	0.004	25.701	-8.278		ML	500	7C	Bipolar	no mis	0.009	0.004	-1.953	-7.676
Estimator	Sample	Categories	Distribution	Misspecification	RMSEa_coef	RMSEa_load	RBa_coef	RBa_load		Estimator	Sample	Categories	Distribution	Misspecification	RMSEa_coef	RMSEa_load	RBa_coef	RBa_load
WLSMV	500	4C	Bipolar	mis	0.052	0.002	30.976	-1.397		WLSMV	500	4C	Bipolar	no mis	0.012	0.002	-1.051	0.113
WLSMV	500	5C	Bipolar	mis	0.052	0.002	30.889	-1.403		WLSMV	500	5C	Bipolar	no mis	0.011	0.002	-1.099	0.095
WLSMV	500	6C	Bipolar	mis	0.052	0.002	30.922	-1.412		WLSMV	500	6C	Bipolar	no mis	0.01	0.002	-0.715	0.093
WLSMV	500	7C	Bipolar	mis	0.052	0.002	30.921	-1.431		WLSMV	500	7C	Bipolar	no mis	0.009	0.002	-0.786	0.062
Estimator	Sample	Categories	Distribution	Misspecification	RMSEa_coef	RMSEa_load	RBa_coef	RBa_load		Estimator	Sample	Categories	Distribution	Misspecification	RMSEa_coef	RMSEa_load	RBa_coef	RBa_load
ML	500	4C	Moderate Asymmetry	mis	0.037	0.008	24.77	-12.18		ML	500	4C	Moderate Asymmetry	no mis	0.014	0.007	-2.647	-11.557
ML	500	5C	Moderate Asymmetry	mis	0.038	0.007	25.5	-10.838		ML	500	5C	Moderate Asymmetry	no mis	0.014	0.006	-2.284	-10.227
ML	500	6C	Moderate Asymmetry	mis	0.037	0.005	25.012	-9.083		ML	500	6C	Moderate Asymmetry	no mis	0.012	0.005	-1.991	-8.497
ML	500	7C	Moderate Asymmetry	mis	0.037	0.005	24.886	-9.162		ML	500	7C	Moderate Asymmetry	no mis	0.011	0.005	-2.124	-8.579
Estimator	Sample	Categories	Distribution	Misspecification	RMSEa_coef	RMSEa_load	RBa_coef	RBa_load		Estimator	Sample	Categories	Distribution	Misspecification	RMSEa_coef	RMSEa_load	RBa_coef	RBa_load
WLSMV	500	4C	Moderate Asymmetry	mis	0.053	0.003	31.125	-1.346		WLSMV	500	4C	Moderate Asymmetry	no mis	0.015	0.002	-0.502	0.154
WLSMV	500	5C	Moderate Asymmetry	mis	0.052	0.002	30.945	-1.349		WLSMV	500	5C	Moderate Asymmetry	no mis	0.012	0.002	-0.998	0.145
WLSMV	500	6C	Moderate Asymmetry	mis	0.052	0.002	30.945	-1.394		WLSMV	500	6C	Moderate Asymmetry	no mis	0.011	0.002	-0.561	0.095
WLSMV	500	7C	Moderate Asymmetry	mis	0.051	0.002	30.929	-1.404		WLSMV	500	7C	Moderate Asymmetry	no mis	0.01	0.002	-0.567	0.076
Estimator	Sample	Categories	Distribution	Misspecification	RMSEa_coef	RMSEa_load	RBa_coef	RBa_load		Estimator	Sample	Categories	Distribution	Misspecification	RMSEa_coef	RMSEa_load	RBa_coef	RBa_load
ML	500	4C	Slight Asymmetry	mis	0.04	0.006	26.728	-10.493		ML	500	4C	Slight Asymmetry	no mis	0.012	0.006	-1.123	-9.856
ML	500	5C	Slight Asymmetry	mis	0.038	0.004	26.369	-7.394		ML	500	5C	Slight Asymmetry	no mis	0.009	0.003	-0.993	-6.801
ML	500	6C	Slight Asymmetry	mis	0.038	0.003	26.287	-6.414		ML	500	6C	Slight Asymmetry	no mis	0.01	0.003	-0.851	-5.831
ML	500	7C	Slight Asymmetry	mis	0.037	0.003	26.388	-5.852		ML	500	7C	Slight Asymmetry	no mis	0.009	0.003	-0.733	-5.278
Estimator	Sample	Categories	Distribution	Misspecification	RMSEa_coef	RMSEa_load	RBa_coef	RBa_load		Estimator	Sample	Categories	Distribution	Misspecification	RMSEa_coef	RMSEa_load	RBa_coef	RBa_load
WLSMV	500	4C	Slight Asymmetry	mis	0.052	0.002	31.013	-1.348		WLSMV	500	4C	Slight Asymmetry	no mis	0.011	0.002	-0.625	0.161
WLSMV	500	5C	Slight Asymmetry	mis	0.052	0.002	31.024	-1.417		WLSMV	500	5C	Slight Asymmetry	no mis	0.009	0.002	-0.287	0.089
WLSMV	500	6C	Slight Asymmetry	mis	0.051	0.002	30.871	-1.366		WLSMV	500	6C	Slight Asymmetry	no mis	0.009	0.002	-0.425	0.137
WLSMV	500	7C	Slight Asymmetry	mis	0.051	0.002	31.071	-1.383		WLSMV	500	7C	Slight Asymmetry	no mis	0.008	0.001	-0.346	0.103
Estimator	Sample	Categories	Distribution	Misspecification	RMSEa_coef	RMSEa_load	RBa_coef	RBa_load		Estimator	Sample	Categories	Distribution	Misspecification	RMSEa_coef	RMSEa_load	RBa_coef	RBa_load
ML	500	4C	Symmetry	mis	0.039	0.004	26.973	-7.488		ML	500	4C	Symmetry	no mis	0.009	0.003	-0.814	-6.869
ML	500	5C	Symmetry	mis	0.038	0.002	26.747	-4.966		ML	500	5C	Symmetry	no mis	0.007	0.002	-0.628	-4.39
ML	500	6C	Symmetry	mis	0.037	0.002	26.6	-3.712		ML	500	6C	Symmetry	no mis	0.007	0.002	-0.381	-3.157
ML	500	7C	Symmetry	mis	0.037	0.002	26.548	-2.957		ML	500	7C	Symmetry	no mis	0.007	0.001	-0.308	-2.416
Estimator	Sample	Categories	Distribution	Misspecification	RMSEa_coef	RMSEa_load	RBa_coef	RBa_load		Estimator	Sample	Categories	Distribution	Misspecification	RMSEa_coef	RMSEa_load	RBa_coef	RBa_load
WLSMV	500	4C	Symmetry	mis	0.052	0.002	30.982	-1.316		WLSMV	500	4C	Symmetry	no mis	0.009	0.002	-0.652	0.203
WLSMV	500	5C	Symmetry	mis	0.051	0.002	31.039	-1.391		WLSMV	500	5C	Symmetry	no mis	0.008	0.001	-0.469	0.105
WLSMV	500	6C	Symmetry	mis	0.051	0.002	30.988	-1.388		WLSMV	500	6C	Symmetry	no mis	0.008	0.001	-0.193	0.099
WLSMV	500	7C	Symmetry	mis	0.051	0.002	31.002	-1.396		WLSMV	500	7C	Symmetry	no mis	0.007	0.001	-0.098	0.082
Estimator	Sample	Categories	Distribution	Misspecification	RMSEa_coef	RMSEa_load	RBa_coef	RBa_load		Estimator	Sample	Categories	Distribution	Misspecification	RMSEa_coef	RMSEa_load	RBa_coef	RBa_load
ML	1000	4C	Bipolar	mis	0.037	0.006	26.137	-10.971		ML	1000	4C	Bipolar	no mis	0.005	0.005	-1.521	-10.333
ML	1000	5C	Bipolar	mis	0.036	0.005	26.037	-10.449		ML	1000	5C	Bipolar	no mis	0.005	0.005	-1.452	-9.817
ML	1000	6C	Bipolar	mis	0.036	0.005	25.987	-9.589		ML	1000	6C	Bipolar	no mis	0.004	0.004	-1.263	-8.968
ML	1000	7C	Bipolar	mis	0.036	0.004	25.977	-8.3		ML	1000	7C	Bipolar	no mis	0.004	0.003	-1.234	-7.697
Estimator	Sample	Categories	Distribution	Misspecification	RMSEa_coef	RMSEa_load	RBa_coef	RBa_load		Estimator	Sample	Categories	Distribution	Misspecification	RMSEa_coef	RMSEa_load	RBa_coef	RBa_load
WLSMV	1000	4C	Bipolar	mis	0.05	0.001	31.084	-1.49		WLSMV	1000	4C	Bipolar	no mis	0.005	0.001	-0.614	0.006
WLSMV	1000	5C	Bipolar	mis	0.05	0.001	31.029	-1.487		WLSMV	1000	5C	Bipolar	no mis	0.005	0.001	-0.607	0.004
WLSMV	1000	6C	Bipolar	mis	0.05	0.001	31.024	-1.492		WLSMV	1000	6C	Bipolar	no mis	0.005	0.001	-0.219	0.002
WLSMV	1000	7C	Bipolar	mis	0.05	0.001	31.013	-1.487		WLSMV	1000	7C	Bipolar	no mis	0.004	0.001	-0.206	0
Estimator	Sample	Categories	Distribution	Misspecification	RMSEa_coef	RMSEa_load	RBa_coef	RBa_load		Estimator	Sample	Categories	Distribution	Misspecification	RMSEa_coef	RMSEa_load	RBa_coef	RBa_load
ML	1000	4C	Moderate Asymmetry	mis	0.035	0.007	24.741	-12.207		ML	1000	4C	Moderate Asymmetry	no mis	0.006	0.006	-2.355	-11.585
ML	1000	5C	Moderate Asymmetry	mis	0.036	0.006	25.51	-10.861		ML	1000	5C	Moderate Asymmetry	no mis	0.006	0.005	-1.734	-10.245
ML	1000	6C	Moderate Asymmetry	mis	0.035	0.004	25.054	-9.104		ML	1000	6C	Moderate Asymmetry	no mis	0.005	0.004	-1.8	-8.515
ML	1000	7C	Moderate Asymmetry	mis	0.034	0.004	24.935	-9.158		ML	1000	7C	Moderate Asymmetry	no mis	0.005	0.004	-2.115	-8.572
Estimator	Sample	Categories	Distribution	Misspecification	RMSEa_coef	RMSEa_load	RBa_coef	RBa_load		Estimator	Sample	Categories	Distribution	Misspecification	RMSEa_coef	RMSEa_load	RBa_coef	RBa_load
WLSMV	1000	4C	Moderate Asymmetry	mis	0.05	0.001	30.965	-1.438		WLSMV	1000	4C	Moderate Asymmetry	no mis	0.006	0.001	-0.169	0.048
WLSMV	1000	5C	Moderate Asymmetry	mis	0.05	0.001	30.961	-1.46		WLSMV	1000	5C	Moderate Asymmetry	no mis	0.005	0.001	-0.41	0.026
WLSMV	1000	6C	Moderate Asymmetry	mis	0.05	0.001	30.953	-1.486		WLSMV	1000	6C	Moderate Asymmetry	no mis	0.005	0.001	-0.293	-0.009
WLSMV	1000	7C	Moderate Asymmetry	mis	0.05	0.001	30.929	-1.469		WLSMV	1000	7C	Moderate Asymmetry	no mis	0.005	0.001	-0.584	-0.001
Estimator	Sample	Categories	Distribution	Misspecification	RMSEa_coef	RMSEa_load	RBa_coef	RBa_load		Estimator	Sample	Categories	Distribution	Misspecification	RMSEa_coef	RMSEa_load	RBa_coef	RBa_load
ML	1000	4C	Slight Asymmetry	mis	0.037	0.006	26.738	-10.509		ML	1000	4C	Slight Asymmetry	no mis	0.005	0.005	-0.669	-9.87
ML	1000	5C	Slight Asymmetry	mis	0.036	0.003	26.469	-7.401		ML	1000	5C	Slight Asymmetry	no mis	0.004	0.003	-0.657	-6.807
ML	1000	6C	Slight Asymmetry	mis	0.036	0.002	26.392	-6.434		ML	1000	6C	Slight Asymmetry	no mis	0.004	0.002	-0.511	-5.853
ML	1000	7C	Slight Asymmetry	mis	0.036	0.002	26.401	-5.87		ML	1000	7C	Slight Asymmetry	no mis	0.004	0.002	-0.436	-5.296
Estimator	Sample	Categories	Distribution	Misspecification	RMSEa_coef	RMSEa_load	RBa_coef	RBa_load		Estimator	Sample	Categories	Distribution	Misspecification	RMSEa_coef	RMSEa_load	RBa_coef	RBa_load
WLSMV	1000	4C	Slight Asymmetry	mis	0.05	0.001	30.998	-1.457		WLSMV	1000	4C	Slight Asymmetry	no mis	0.005	0.001	-0.096	0.048
WLSMV	1000	5C	Slight Asymmetry	mis	0.05	0.001	31.05	-1.491		WLSMV	1000	5C	Slight Asymmetry	no mis	0.004	0.001	0.019	0.006
WLSMV	1000	6C	Slight Asymmetry	mis	0.049	0.001	30.92	-1.447		WLSMV	1000	6C	Slight Asymmetry	no mis	0.004	0.001	-0.041	0.039
WLSMV	1000	7C	Slight Asymmetry	mis	0.049	0.001	31.036	-1.469		WLSMV	1000	7C	Slight Asymmetry	no mis	0.003	0.001	0.109	0.012
Estimator	Sample	Categories	Distribution	Misspecification	RMSEa_coef	RMSEa_load	RBa_coef	RBa_load		Estimator	Sample	Categories	Distribution	Misspecification	RMSEa_coef	RMSEa_load	RBa_coef	RBa_load
ML	1000	4C	Symmetry	mis	0.037	0.003	27.208	-7.527		ML	1000	4C	Symmetry	no mis	0.004	0.003	-0.188	-6.914
ML	1000	5C	Symmetry	mis	0.036	0.002	26.889	-4.983		ML	1000	5C	Symmetry	no mis	0.003	0.001	-0.144	-4.41
ML	1000	6C	Symmetry	mis	0.036	0.001	26.79	-3.724		ML	1000	6C	Symmetry	no mis	0.003	0.001	0.078	-3.169
ML	1000	7C	Symmetry	mis	0.036	0.001	26.672	-2.978		ML	1000	7C	Symmetry	no mis	0.003	0.001	-0.132	-2.438
Estimator	Sample	Categories	Distribution	Misspecification	RMSEa_coef	RMSEa_load	RBa_coef	RBa_load		Estimator	Sample	Categories	Distribution	Misspecification	RMSEa_coef	RMSEa_load	RBa_coef	RBa_load
WLSMV	1000	4C	Symmetry	mis	0.05	0.001	31.05	-1.433		WLSMV	1000	4C	Symmetry	no mis	0.004	0.001	0.01	0.066
WLSMV	1000	5C	Symmetry	mis	0.049	0.001	31.064	-1.47		WLSMV	1000	5C	Symmetry	no mis	0.004	0.001	0.011	0.015
WLSMV	1000	6C	Symmetry	mis	0.049	0.001	31.032	-1.462		WLSMV	1000	6C	Symmetry	no mis	0.004	0.001	0.207	0.016
WLSMV	1000	7C	Symmetry	mis	0.049	0.001	30.997	-1.466		WLSMV	1000	7C	Symmetry	no mis	0.003	0.001	0.007	0.002
Estimator	Sample	Categories	Distribution	Misspecification	RMSEa_coef	RMSEa_load	RBa_coef	RBa_load	_	Estimator	Sample	Categories	Distribution	Misspecification	RMSEa_coef	RMSEa_load	RBa_coef	RBa_load
ALS	50	4	BP	mis	0.005	0.014	-8.626	8.576	_	ALS	50	4	BP	no mis	0.011	0.014	-7.461	8.598
ALS	50	5	BP	mis	0.005	0.014	-8.239	8.893	_	ALS	50	5	BP	no mis	0.011	0.014	-7.1	8.916
ALS	50	6	BP	mis	0.005	0.014	-7.544	9.432	_	ALS	50	6	BP	no mis	0.011	0.014	-6.778	9.469
ALS	50	7	BP	mis	0.005	0.014	-6.735	10.272	_	ALS	50	7	BP	no mis	0.01	0.014	-6.491	10.305
Estimator	Sample	Categories	Distribution	Misspecification	RMSEa_coef	RMSEa_load	RBa_coef	RBa_load	_	Estimator	Sample	Categories	Distribution	Misspecification	RMSEa_coef	RMSEa_load	RBa_coef	RBa_load
ALS	50	4	MA	mis	0.006	0.018	-10.023	7.12	_	ALS	50	4	MA	no mis	0.013	0.018	-8.908	7.136
ALS	50	5	MA	mis	0.006	0.018	-8.569	8.085	_	ALS	50	5	MA	no mis	0.013	0.018	-8.205	8.11
ALS	50	6	MA	mis	0.006	0.017	-7.525	9.314	_	ALS	50	6	MA	no mis	0.013	0.017	-7.233	9.346
ALS	50	7	MA	mis	0.006	0.018	-7.643	9.22	_	ALS	50	7	MA	no mis	0.013	0.018	-7.343	9.243
Estimator	Sample	Categories	Distribution	Misspecification	RMSEa_coef	RMSEa_load	RBa_coef	RBa_load	_	Estimator	Sample	Categories	Distribution	Misspecification	RMSEa_coef	RMSEa_load	RBa_coef	RBa_load
ALS	50	4	SA	mis	0.005	0.016	-7.966	8.631	_	ALS	50	4	SA	no mis	0.011	0.016	-6.69	8.648
ALS	50	5	SA	mis	0.005	0.015	-5.443	10.786	_	ALS	50	5	SA	no mis	0.011	0.015	-5.835	10.829
ALS	50	6	SA	mis	0.005	0.015	-4.638	11.308	_	ALS	50	6	SA	no mis	0.01	0.015	-5.809	11.358
ALS	50	7	SA	mis	0.005	0.016	-4.57	11.815	_	ALS	50	7	SA	no mis	0.01	0.016	-4.886	11.855
Estimator	Sample	Categories	Distribution	Misspecification	RMSEa_coef	RMSEa_load	RBa_coef	RBa_load	_	Estimator	Sample	Categories	Distribution	Misspecification	RMSEa_coef	RMSEa_load	RBa_coef	RBa_load
ALS	50	4	SY	mis	0.004	0.014	-5.345	10.709	_	ALS	50	4	SY	no mis	0.01	0.014	-5.23	10.76
ALS	50	5	SY	mis	0.004	0.015	-3.801	12.554	_	ALS	50	5	SY	no mis	0.009	0.015	-4.324	12.596
ALS	50	6	SY	mis	0.004	0.015	-2.831	13.13	_	ALS	50	6	SY	no mis	0.009	0.015	-4.468	13.178
ALS	50	7	SY	mis	0.004	0.015	-2.392	13.722	_	ALS	50	7	SY	no mis	0.009	0.015	-4.053	13.763
Estimator	Sample	Categories	Distribution	Misspecification	RMSEa_coef	RMSEa_load	RBa_coef	RBa_load	_	Estimator	Sample	Categories	Distribution	Misspecification	RMSEa_coef	RMSEa_load	RBa_coef	RBa_load
ALS	100	4	BP	mis	0.003	0.009	-10.054	9.319	_	ALS	100	4	BP	no mis	0.007	0.009	-8.029	9.344
ALS	100	5	BP	mis	0.003	0.009	-9.605	9.645	_	ALS	100	5	BP	no mis	0.007	0.009	-7.773	9.669
ALS	100	6	BP	mis	0.003	0.009	-8.989	10.2	_	ALS	100	6	BP	no mis	0.007	0.009	-7.427	10.228
ALS	100	7	BP	mis	0.003	0.01	-7.95	11.023	_	ALS	100	7	BP	no mis	0.006	0.01	-6.926	11.05
Estimator	Sample	Categories	Distribution	Misspecification	RMSEa_coef	RMSEa_load	RBa_coef	RBa_load	_	Estimator	Sample	Categories	Distribution	Misspecification	RMSEa_coef	RMSEa_load	RBa_coef	RBa_load
ALS	100	4	MA	mis	0.004	0.01	-11.564	8.209	_	ALS	100	4	MA	no mis	0.008	0.01	-9.199	8.23
ALS	100	5	MA	mis	0.004	0.01	-10.218	9.085	_	ALS	100	5	MA	no mis	0.008	0.01	-8.206	9.105
ALS	100	6	MA	mis	0.004	0.01	-8.902	10.24	_	ALS	100	6	MA	no mis	0.007	0.01	-7.632	10.262
ALS	100	7	MA	mis	0.004	0.01	-9.042	10.163	_	ALS	100	7	MA	no mis	0.007	0.01	-7.792	10.181
Estimator	Sample	Categories	Distribution	Misspecification	RMSEa_coef	RMSEa_load	RBa_coef	RBa_load	_	Estimator	Sample	Categories	Distribution	Misspecification	RMSEa_coef	RMSEa_load	RBa_coef	RBa_load
ALS	100	4	SA	mis	0.003	0.009	-9.364	9.49	_	ALS	100	4	SA	no mis	0.007	0.009	-6.743	9.507
ALS	100	5	SA	mis	0.003	0.01	-6.824	11.539	_	ALS	100	5	SA	no mis	0.006	0.01	-6.264	11.562
ALS	100	6	SA	mis	0.003	0.011	-6.189	12.116	_	ALS	100	6	SA	no mis	0.006	0.011	-5.753	12.144
ALS	100	7	SA	mis	0.003	0.011	-5.752	12.527	_	ALS	100	7	SA	no mis	0.006	0.011	-5.628	12.548
Estimator	Sample	Categories	Distribution	Misspecification	RMSEa_coef	RMSEa_load	RBa_coef	RBa_load	_	Estimator	Sample	Categories	Distribution	Misspecification	RMSEa_coef	RMSEa_load	RBa_coef	RBa_load
ALS	100	4	SY	mis	0.003	0.01	-7.023	11.517	_	ALS	100	4	SY	no mis	0.006	0.01	-5.955	11.546
ALS	100	5	SY	mis	0.003	0.011	-5.012	13.227	_	ALS	100	5	SY	no mis	0.006	0.011	-5.2	13.252
ALS	100	6	SY	mis	0.003	0.012	-4.1	13.915	_	ALS	100	6	SY	no mis	0.005	0.011	-4.787	13.946
ALS	100	7	SY	mis	0.003	0.012	-3.566	14.423	_	ALS	100	7	SY	no mis	0.005	0.012	-4.525	14.449
Estimator	Sample	Categories	Distribution	Misspecification	RMSEa_coef	RMSEa_load	RBa_coef	RBa_load	_	Estimator	Sample	Categories	Distribution	Misspecification	RMSEa_coef	RMSEa_load	RBa_coef	RBa_load
ALS	200	4	BP	mis	0.003	0.007	-10.796	9.585	_	ALS	200	4	BP	no mis	0.005	0.007	-7.609	9.596
ALS	200	5	BP	mis	0.003	0.007	-10.405	9.899	_	ALS	200	5	BP	no mis	0.005	0.007	-7.538	9.909
ALS	200	6	BP	mis	0.003	0.007	-9.73	10.459	_	ALS	200	6	BP	no mis	0.005	0.007	-7.013	10.469
ALS	200	7	BP	mis	0.003	0.008	-8.615	11.25	_	ALS	200	7	BP	no mis	0.005	0.008	-6.492	11.261
Estimator	Sample	Categories	Distribution	Misspecification	RMSEa_coef	RMSEa_load	RBa_coef	RBa_load	_	Estimator	Sample	Categories	Distribution	Misspecification	RMSEa_coef	RMSEa_load	RBa_coef	RBa_load
ALS	200	4	MA	mis	0.003	0.007	-12.285	8.689	_	ALS	200	4	MA	no mis	0.006	0.007	-8.808	8.699
ALS	200	5	MA	mis	0.003	0.007	-10.787	9.595	_	ALS	200	5	MA	no mis	0.005	0.007	-7.62	9.604
ALS	200	6	MA	mis	0.003	0.008	-9.532	10.68	_	ALS	200	6	MA	no mis	0.005	0.008	-6.96	10.691
ALS	200	7	MA	mis	0.003	0.008	-9.625	10.618	_	ALS	200	7	MA	no mis	0.005	0.008	-7.174	10.628
Estimator	Sample	Categories	Distribution	Misspecification	RMSEa_coef	RMSEa_load	RBa_coef	RBa_load	_	Estimator	Sample	Categories	Distribution	Misspecification	RMSEa_coef	RMSEa_load	RBa_coef	RBa_load
ALS	200	4	SA	mis	0.003	0.007	-9.951	9.95	_	ALS	200	4	SA	no mis	0.005	0.007	-6.376	9.958
ALS	200	5	SA	mis	0.002	0.008	-7.438	11.905	_	ALS	200	5	SA	no mis	0.004	0.008	-5.441	11.915
ALS	200	6	SA	mis	0.002	0.009	-6.745	12.492	_	ALS	200	6	SA	no mis	0.004	0.009	-4.961	12.505
ALS	200	7	SA	mis	0.002	0.009	-6.212	12.872	_	ALS	200	7	SA	no mis	0.004	0.009	-4.801	12.884
Estimator	Sample	Categories	Distribution	Misspecification	RMSEa_coef	RMSEa_load	RBa_coef	RBa_load	_	Estimator	Sample	Categories	Distribution	Misspecification	RMSEa_coef	RMSEa_load	RBa_coef	RBa_load
ALS	200	4	SY	mis	0.002	0.008	-7.528	11.816	_	ALS	200	4	SY	no mis	0.004	0.008	-5.149	11.827
ALS	200	5	SY	mis	0.002	0.009	-5.426	13.473	_	ALS	200	5	SY	no mis	0.004	0.009	-4.3	13.485
ALS	200	6	SY	mis	0.002	0.01	-4.542	14.213	_	ALS	200	6	SY	no mis	0.004	0.01	-3.722	14.228
ALS	200	7	SY	mis	0.002	0.01	-3.954	14.728	_	ALS	200	7	SY	no mis	0.004	0.01	-3.637	14.744
Estimator	Sample	Categories	Distribution	Misspecification	RMSEa_coef	RMSEa_load	RBa_coef	RBa_load	_	Estimator	Sample	Categories	Distribution	Misspecification	RMSEa_coef	RMSEa_load	RBa_coef	RBa_load
ALS	500	4	BP	mis	0.002	0.005	-11.401	9.82	_	ALS	500	4	BP	no mis	0.004	0.005	-7.731	9.825
ALS	500	5	BP	mis	0.002	0.006	-11.018	10.136	_	ALS	500	5	BP	no mis	0.004	0.006	-7.56	10.142
ALS	500	6	BP	mis	0.002	0.006	-10.3	10.679	_	ALS	500	6	BP	no mis	0.004	0.006	-7.168	10.685
ALS	500	7	BP	mis	0.002	0.006	-9.194	11.474	_	ALS	500	7	BP	no mis	0.004	0.006	-6.671	11.481
Estimator	Sample	Categories	Distribution	Misspecification	RMSEa_coef	RMSEa_load	RBa_coef	RBa_load	_	Estimator	Sample	Categories	Distribution	Misspecification	RMSEa_coef	RMSEa_load	RBa_coef	RBa_load
ALS	500	4	MA	mis	0.003	0.005	-12.958	8.944	_	ALS	500	4	MA	no mis	0.004	0.005	-9.196	8.949
ALS	500	5	MA	mis	0.002	0.006	-11.319	9.836	_	ALS	500	5	MA	no mis	0.004	0.005	-8.067	9.841
ALS	500	6	MA	mis	0.002	0.006	-10.097	10.903	_	ALS	500	6	MA	no mis	0.004	0.006	-7.431	10.911
ALS	500	7	MA	mis	0.002	0.006	-10.172	10.833	_	ALS	500	7	MA	no mis	0.004	0.006	-7.561	10.843
Estimator	Sample	Categories	Distribution	Misspecification	RMSEa_coef	RMSEa_load	RBa_coef	RBa_load	_	Estimator	Sample	Categories	Distribution	Misspecification	RMSEa_coef	RMSEa_load	RBa_coef	RBa_load
ALS	500	4	SA	mis	0.002	0.006	-10.387	10.147	_	ALS	500	4	SA	no mis	0.004	0.006	-7.019	10.152
ALS	500	5	SA	mis	0.002	0.007	-7.899	12.056	_	ALS	500	5	SA	no mis	0.003	0.007	-5.686	12.065
ALS	500	6	SA	mis	0.002	0.008	-7.214	12.697	_	ALS	500	6	SA	no mis	0.003	0.008	-5.368	12.706
ALS	500	7	SA	mis	0.002	0.008	-6.643	13.048	_	ALS	500	7	SA	no mis	0.003	0.008	-5.109	13.058
Estimator	Sample	Categories	Distribution	Misspecification	RMSEa_coef	RMSEa_load	RBa_coef	RBa_load	_	Estimator	Sample	Categories	Distribution	Misspecification	RMSEa_coef	RMSEa_load	RBa_coef	RBa_load
ALS	500	4	SY	mis	0.002	0.007	-7.877	12.074	_	ALS	500	4	SY	no mis	0.003	0.007	-5.461	12.079
ALS	500	5	SY	mis	0.002	0.008	-5.811	13.642	_	ALS	500	5	SY	no mis	0.003	0.008	-4.543	13.652
ALS	500	6	SY	mis	0.002	0.009	-4.909	14.446	_	ALS	500	6	SY	no mis	0.003	0.009	-4.019	14.457
ALS	500	7	SY	mis	0.002	0.01	-4.295	14.924	_	ALS	500	7	SY	no mis	0.003	0.01	-3.784	14.936
Estimator	Sample	Categories	Distribution	Misspecification	RMSEa_coef	RMSEa_load	RBa_coef	RBa_load	_	Estimator	Sample	Categories	Distribution	Misspecification	RMSEa_coef	RMSEa_load	RBa_coef	RBa_load
ALS	1000	4	BP	mis	0.002	0.005	-11.39	9.838	_	ALS	1000	4	BP	no mis	0.004	0.005	-7.759	9.84
ALS	1000	5	BP	mis	0.002	0.005	-10.998	10.157	_	ALS	1000	5	BP	no mis	0.004	0.005	-7.567	10.159
ALS	1000	6	BP	mis	0.002	0.005	-10.287	10.693	_	ALS	1000	6	BP	no mis	0.003	0.005	-7.131	10.696
ALS	1000	7	BP	mis	0.002	0.006	-9.166	11.498	_	ALS	1000	7	BP	no mis	0.003	0.006	-6.596	11.502
Estimator	Sample	Categories	Distribution	Misspecification	RMSEa_coef	RMSEa_load	RBa_coef	RBa_load	_	Estimator	Sample	Categories	Distribution	Misspecification	RMSEa_coef	RMSEa_load	RBa_coef	RBa_load
ALS	1000	4	MA	mis	0.002	0.004	-13.23	8.975	_	ALS	1000	4	MA	no mis	0.004	0.004	-9.418	8.975
ALS	1000	5	MA	mis	0.002	0.005	-11.574	9.865	_	ALS	1000	5	MA	no mis	0.004	0.005	-8.231	9.866
ALS	1000	6	MA	mis	0.002	0.006	-10.323	10.932	_	ALS	1000	6	MA	no mis	0.004	0.006	-7.657	10.937
ALS	1000	7	MA	mis	0.002	0.006	-10.413	10.886	_	ALS	1000	7	MA	no mis	0.004	0.006	-7.859	10.891
Estimator	Sample	Categories	Distribution	Misspecification	RMSEa_coef	RMSEa_load	RBa_coef	RBa_load	_	Estimator	Sample	Categories	Distribution	Misspecification	RMSEa_coef	RMSEa_load	RBa_coef	RBa_load
ALS	1000	4	SA	mis	0.002	0.005	-10.588	10.171	_	ALS	1000	4	SA	no mis	0.004	0.005	-7.084	10.171
ALS	1000	5	SA	mis	0.002	0.007	-8.06	12.093	_	ALS	1000	5	SA	no mis	0.003	0.007	-5.794	12.098
ALS	1000	6	SA	mis	0.002	0.007	-7.319	12.709	_	ALS	1000	6	SA	no mis	0.003	0.007	-5.426	12.715
ALS	1000	7	SA	mis	0.002	0.008	-6.834	13.066	_	ALS	1000	7	SA	no mis	0.003	0.008	-5.153	13.072
Estimator	Sample	Categories	Distribution	Misspecification	RMSEa_coef	RMSEa_load	RBa_coef	RBa_load	_	Estimator	Sample	Categories	Distribution	Misspecification	RMSEa_coef	RMSEa_load	RBa_coef	RBa_load
ALS	1000	4	SY	mis	0.002	0.007	-7.814	12.074	_	ALS	1000	4	SY	no mis	0.003	0.007	-5.336	12.078
ALS	1000	5	SY	mis	0.002	0.008	-5.84	13.658	_	ALS	1000	5	SY	no mis	0.003	0.008	-4.456	13.664
ALS	1000	6	SY	mis	0.002	0.009	-4.904	14.466	_	ALS	1000	6	SY	no mis	0.003	0.009	-3.929	14.474
ALS	1000	7	SY	mis	0.002	0.009	-4.342	14.931	_	ALS	1000	7	SY	no mis	0.003	0.009	-3.814	14.94
